# Supplementary material for: Intakes and sources of dietary sugars and their association with metabolic and inflammatory markers
Source: Clin Nutr. 2018 Aug;37(4):1313–22. doi: 10.1016/j.clnu.2017.05.030 (PMC5999353; doi:10.1016/j.clnu.2017.05.030)
Supplement: Supplementary file 2 [file mmc2.xlsx]

## Sheet: S Fig 1 outliers
Supplementary Figure 1 Distribution of total sugars intake (g/d); the Fenland Study, UK (n=12434)
Circled observations were excluded from main analyses (n=2)

## Sheet: S Tbl 1missingness
Supplementary Table 1 Population characteristics of the total study population included for analyses and those excluded due to missing exposure or outcome data; The Fenland Study, UK (n=12434)
			Total study population	n		Excluded	n
Age (year)			47.8 ± 7.4	9678		51.2 ± 7.4	2756
Sex, men (%)			46.6	9678		44.8	2756
Marital status, married (%)			81	6957		82.5	2629
Age at completion of full-time education (year)			17 (16, 21)	9408		18 (16, 21)	2688
Household income level, >£40,000 per year (%)			50	9401		53.77	2678
Social class, managerial & professional occupations (%)			54.2	9678		57.7	2756
Smoking status, never (%)			54	9564		56.4	2718
Alcohol intake (units/week)			5.4 (1.3, 10.9)	9678		5.1 (1.0, 10.1)	2739
BMI (kg/m2)			26.8 ± 4.7	9678		27.1 ± 5.3	2756
PAEE (kJ/kg/d)			54.7 ± 22.3	9576		49.6 ± 20.8	2718
Dietary exposures				9678			2739
	Energy (kJ/d)		7863 (6439, 9675)			7634 (6266, 9457)
	Total fat (g/d)		69.0 (52.8, 89.8)			67.8 (52.2, 88.9)
	Total protein		83.5 (68.9, 100.5)			82.5 (67.6, 99.5)
	Total carbohydrates (g/d)		225 (180, 281)			216 (174, 273)
	Total sugars (g/d)		115 (89, 148)			113 (86, 144)
		Sugars from liquids (g/d)	12 (6, 20)			10 (4, 18)
		Sugars from solids (g/d)	100 (77, 130)			99 (76, 128)
		Free sugars (g/d)	57 (38, 82)			54 (36, 88)
		Non-free sugars (g/d)	54 (40, 72)			54 (40, 72)
	Starch (g/d)		103 (80, 132)			100 (78, 128)
	Fibre, NSP (g/d)		16.8 (13.1, 21.3)			16.8 (13.0, 21.2)
	Fruit (g/d)		206 (111, 328)			206 (112, 334)
	Vegetables (g/d)		243 (177, 328)			248 (183, 335)
	Total fish (g/d)		35 (20, 57)			35 (20, 57)
	Red meat & processed meat (g/d)		48 (26, 75)			46 (25, 71)
	SSB (g/d)		14 (0,40)			14 (0,40)
	Fruit juice (g/d)		52 (8, 94)			17 (8, 52)
Plasma vitamin C (µmol/L)			68.1 ± 21.5	9536		68.4 ± 21.7	2604
Outcomes
	HbA1c (%)		5.5 (5.3, 5.7)	9678		5.5 (5.4, 5.8)	2646
	HOMA-IR		1.2 (0.8, 1.8)	9678		1.1 (0.8, 1.9)	273
	CRP (mg/L)		1.39 (0.57, 3.20)	9678		1.40 (0.71, 3.59)	259
	Components of the metabolic risk z-score
		Waist circumference (cm)	90.8 ± 13.5	9678		91.8 ± 15.1	2756
		Systolic blood pressure (mmHg)	123 ± 15	9678		123 ± 16	2749
		Diastolic blood pressure (mmHg)	75 ± 10	9678		74 ± 10	2748
		2 hour plasma glucose (mmol/l)	5.0 (4.2, 6.0)	9678		5.2 (4.3, 6.2)	2469
		Fasting insulin (ρmol/l)	38.7 (26.6, 58.2)	9678		39.0 (28.2, 58.0)	285
		HDL cholesterol (mmol/l)	1.52 ± 0.41	9678		1.55 ± 0.45	2674
		Triglycerides (mmol/l)	1.0 (0.7, 1.5)	9678		1.0 (0.7, 1.4)	2674
Values are: mean ± sd, median (inter-quartile range) or %
SSB include soft drinks and fruit squash/juice drink
Metabolic risk z score: derived by summing the z-scores of the following continuous indices: waist circumference, systolic blood pressure + diastolic blood pressure, 2 hour plasma glucose, fasting insulin, inverted fasting HDL cholesterol, and triglycerides
Abbreviations:C-Reactive Protein, CRP; Glycated Haemoglobin, HbA1c; Homeostasis Model Assessment of Insulin Resistance, HOMA-IR; Non-Starch Polysaccharide, NSP; Physical Activity Energy Expenditure, PAEE; Sugar Sweetened Beverages, SSB

## Sheet: S Tbl 2 per 10%TE
Supplementary Table 2 The association of sugars from liquids, sugars from solids, free sugars and non-free sugars (%TEI) and metabolic & inflammatory markers using multiple linear regression; The Fenland Study, UK (n=9678)
		Sugars from liquid	Sugars from solids	Free sugars	Non-free sugars
		per 10%TEI
HbA1c (%)	Model 1	0.02(-0.01,0.05)	-0.01(-0.03,0.01)	0.01[-0.01,0.03)	-0.02(-0.04,0.00)
	Model 2	0.00(-0.03,0.03)	0.00(-0.01,0.02)	0.01(-0.01,0.03)	-0.00(-0.03,0.02)
ln HOMA-IR	Model 1	0.12(0.07,0.16)*	-0.05(-0.07,-0.03)*	0.04(0.01,0.07)	-0.06(-0.09,-0.04)*
	Model 2	0.05(0.01,0.09)	-0.01(-0.04,0.01)	0.05(0.03,0.08)*	-0.05(-0.07,-0.02)*
ln CRP (mg/L)	Model 1	0.23(0.14,0.33)*	-0.06(-0.11,-0.02)	0.05(-0.01,0.11)	-0.05(-0.10,0.01)
	Model 2	0.14(0.05,0.22)*	-0.01(-0.06,0.03)	0.07(0.01,0.12)	-0.03(-0.08,0.03)
Metabolic risk z score	Model 1	0.23(0.16,0.29)*	-0.04(-0.07,-0.01)	0.06(0.02,0.11)	-0.04(-0.07,0.00)
	Model 2	0.13(0.07,0.18)*	0.00(-0.02,0.03)	0.09(0.06,0.12)*	0.03(-0.06,0.01)
Values are β-coefficients (95% confidence intervals)
*significant after correction for multiple testing, p≤0.003
Model 1 was adjusted for age, sex, years of education, income level, social class, smoking status, alcohol consumption (units/week), test site, PAEE, clinical history (self-reported hypertension or hyperlipidemia or use of anti-hypertensive or lipid lowering medication), weight-loss diet, fibre (NSP) intake, plasma vitamin C measurement, non-sugar containing beverage intake (tea, coffee, artifici…
Model 2 was additionally adjusted for BMI, total energy intake and mutually adjusted for sugars
Estimates after adjustment for BMI and total energy intake without adjustment for sugars, did not differ from the most adjusted model
Metabolic risk z score: derived by summing the z-scores of the following continuous indices: waist circumference, systolic blood pressure + diastolic blood pressure, 2 hour plasma glucose, fasting insulin, inverted fasting HDL cholesterol, and triglycerides
Abbreviations: C-Reactive Protein, CRP; Glycated Haemoglobin, HbA1c; Homeostasis Model Assessment of Insulin Resistance, HOMA-IR; Non-Starch Polysaccharide, NSP; Percent Total Energy Intake, %TEI; Physical Activity Energy Expenditure, PAEE

## Sheet: S Tbl 3 macro substitution
Supplementary table 3 The association of sugars from liquids, sugars from solids, free sugars and non-free sugars (%TEI) and metabolic & inflammatory markers using multiple linear regression, a macronutrient substitution model; The Fenland Study, UK (n=9678)
		Sugars from liquid	Sugars from solids	Free sugars	Non-free sugars
		per 10%TEI
HbA1c (%)	Unrestricted	0.00(-0.03,0.03)	0.00(-0.01,0.02)	0.01(-0.01,0.03)	-0.00(-0.03,0.01)
	Substitution for total fat	-0.01(-0.05,0.02)	-0.01(-0.02,0.01)	0.00(-0.02,0.02)	-0.02(-0.04,0.01)
	Substitution for total protein	0.03(-0.01,0.06)	0.04(0.01,0.06)	0.04(0.01,0.06)	0.02(-0.01,0.05)
	Substitution for polyols, oligo-saccharides & starch	0.01(-0.03,0.04)	0.01(-0.01,0.03)	0.02(-0.00,0.05)	0.00(-0.02,0.02)
ln HOMA-IR	Unrestricted	0.05(0.01,0.09)	-0.01(-0.04,0.01)	0.05(0.03,0.08)**	-0.05(-0.07,-0.02)**
	Substitution for total fat	0.05(0.01,0.09)	-0.02(-0.04,0.01)	0.05(0.02,0.08)**	-0.05(-0.08,-0.02)**
	Substitution for total protein	0.07(0.03,0.12)**	0.01(-0.02,0.04)	0.07(0.04,0.11)**	-0.04(-0.08,-0.00)
	Substitution for polyols, oligo-saccharides & starch	0.05(0.01,0.09)	-0.01(-0.04,0.01)	0.06(0.03,0.09)**	-0.05(-0.07,-0.02)**
ln CRP (mg/L)	Unrestricted	0.14(0.05,0.22)**	-0.01(-0.06,0.03)	0.07(0.01,0.12)	-0.03(-0.08,0.03)
	Substitution for total fat	0.15(0.06,0.24)**	-0.00(-0.05,0.05)	0.08(0.02,0.14)	-0.02(-0.08,0.04)
	Substitution for total protein	0.09(-0.01,0.19)	-0.04(-0.11,0.03)	0.02(-0.05,0.10)	-0.06(-0.14,0.01)
	Substitution for polyols, oligo-saccharides & starch	0.14(0.05,0.23)**	-0.01(-0.06,0.04)	0.08(0.01,0.14)	-0.03(-0.09,0.03)
Metabolic risk z score	Unrestricted	0.13(0.07,0.18)**	0.00(-0.02,0.03)	0.09(0.06,0.12)**	0.03(-0.06,0.01)
	Substitution for total fat	0.13(0.08,0.18)**	0.02(-0.01,0.05)	0.09(0.06,0.13)**	-0.01(-0.05,0.02)
	Substitution for total protein	0.14(0.08,0.20)**	0.03(-0.01,0.07)	0.10(0.06,0.15)**	-0.01(-0.06,0.03)
	Substitution for polyols, oligo-saccharides & starch	0.10(0.04,0.15)**	-0.01(-0.04,0.02)	0.07(0.03,0.11)**	-0.04(-0.07,-0.00)
Values are β-coefficients (95% confidence intervals)
Adjusted for age, sex, years of education, income level, social class, smoking status, alcohol consumption (units/week), test site, PAEE, clinical history (self-reported hypertension or use of anti-hypertensive medication or self-reported hyperlipidemia or use of lipid lowering medication), weight-loss diet, fibre (NSP) intake, plasma vitamin C measurement, non-sugar containing beverage intake (t…
Metabolic risk z score: derived by summing the z-scores of the following continuous indices: waist circumference, systolic blood pressure + diastolic blood pressure, 2 hour plasma glucose, fasting insulin, inverted fasting HDL cholesterol, and triglycerides
**significant after correction for multiple testing, p≤0.003
Abbreviations: C-Reactive Protein, CRP; Glycated Haemoglobin, HbA1c; Homeostasis Model Assessment of Insulin Resistance, HOMA-IR; Non-Starch Polysaccharide, NSP; Percent Total Energy Intake, %TEI; Physical Activity Energy Expenditure, PAEE

## Sheet: S Tbl 4 sensitivity EI adj
Supplementary Table 4 The association of sugars from liquids, sugars from solids, free sugars and non-free sugars (%TEI) and metabolic & inflammatory markers using multiple linear regression and 3 methods of energy adjustment; The Fenland Study, UK (n=9678)
		Sugars from liquids						Sugars from solids
		Q1 n=1936	Q2 n=1936	Q3 n=1936	Q4 n=1935	Q5 n=1935		Q1 n=1936	Q2 n=1936	Q3 n=1936	Q4 n=1935	Q5 n=1935
HbA1c (%)	Energy-density method*,**	ref	-0.02(-0.04,0.01)	-0.02(-0.05,0.01)	-0.02(-0.05,0.00)	0.00(-0.02,0.03)		ref	-0.02(-0.05,0.00)	0.00(-0.02,0.03)	-0.02(-0.05,0.01)	0.01(-0.02,0.04)
	Residual method**	ref	-0.03(-0.06,-0.00)	-0.02(-0.05,0.00)	-0.03(-0.05,0.00)	-0.00(-0.03,0.02)		ref	-0.01(-0.04,0.02)	0.01(-0.02,0.03)	-0.01(-0.04,0.02)	0.01(-0.02,0.04)
	Partition method**	ref	-0.02(-0.04,0.01)	-0.01(-0.04,0.02)	-0.02(-0.04,0.01)	0.01(-0.02,0.04)		ref	0.01(-0.02,0.04)	0.01(-0.01,0.04)	0.03(-0.00,0.06)	0.02(-0.02,0.06)
ln HOMA-IR	Energy-density method	ref	0.03(0.00,0.06)	0.02(-0.01,0.06)	0.07(0.03,0.10)***	0.06(0.03,0.10)***		ref	0.01(-0.02,0.04)	0.00(-0.03,0.04)	-0.02(-0.05,0.02)	-0.02(-0.06,0.02)
	Residual method	ref	0.00(-0.03,0.04)	0.01(-0.02,0.05)	0.05(0.02,0.08)***	0.05(0.02,0.09)***		ref	0.02(-0.02,0.05)	0.00(-0.03,0.04)	-0.00(-0.04,0.03)	-0.03(-0.07,0.01)
	Partition method	ref	0.04(0.00,0.07)	0.06(0.03,0.09)***	0.06(0.02,0.09)***	0.07(0.03,0.11)***		ref	0.02(-0.02,0.05)	0.01(-0.02,0.05)	0.04(0.00,0.08)	-0.02(-0.07,0.03)
ln CRP (mg/L)	Energy-density method	ref	0.04(-0.03,0.11)	0.04(-0.03,0.11)	0.10(0.03,0.17)***	0.14(0.06,0.21)***		ref	0.01(-0.06,0.08)	-0.00(-0.07,0.07)	0.06(-0.01,0.14)	0.00(-0.07,0.08)
	Residual method	ref	-0.03(-0.09,0.04)	-0.00(-0.07,0.07)	0.07(-0.00,0.14)	0.09(0.02,0.17)***		ref	-0.01(-0.08,0.06)	-0.01(-0.08,0.06)	0.03(-0.04,0.10)	-0.01(-0.09,0.07)
	Partition method	ref	0.01(-0.06,0.08)	0.05(-0.02,0.12)	0.10(0.03,0.18)***	0.13(0.05,0.21)***		ref	0.06(-0.02,0.13)	0.05(-0.03,0.13)	0.01(-0.08,0.09)	0.02(-0.09,0.13)
Metabolic risk z score	Energy-density method	ref	0.01(-0.03,0.05)	0.05(0.01,0.09)***	0.08(0.03,0.12)***	0.11(0.07,0.15)***		ref	-0.01(-0.05,0.03)	-0.02(-0.06,0.02)	0.02(-0.03,0.06)	0.01(-0.04,0.05)
	Residual method	ref	-0.02(-0.06,0.02)	0.02(-0.02,0.06)	0.06(0.02,0.11)***	0.09(0.05,0.13)***		ref	0.01(-0.04,0.05)	-0.01(-0.05,0.04)	0.03(-0.01,0.07)	0.01(-0.04,0.06)
	Partition method	ref	0.02(-0.02,0.06)	0.08(0.04,0.12)***	0.08(0.03,0.12)***	0.10(0.05,0.15)***		ref	-0.01(-0.05,0.04)	0.03(-0.01,0.08)	0.04(-0.01,0.09)	0.02(-0.05,0.09)
		Free sugars						Non-free sugars
		Q1 n=1936	Q2 n=1936	Q3 n=1936	Q4 n=1935	Q5 n=1935		Q1 n=1936	Q2 n=1936	Q3 n=1936	Q4 n=1935	Q5 n=1935
HbA1c (%)	Energy-density method	ref	-0.01(-0.03,0.02)	0.00(-0.02,0.03)	0.03(-0.00,0.05)	0.00(-0.03,0.03)		ref	-0.01(-0.04,0.01)	-0.02(-0.05,0.01)	-0.01(-0.04,0.02)	-0.01(-0.05,0.02)
	Residual method	ref	-0.00(-0.03,0.02)	0.00(-0.02,0.03)	0.01(-0.02,0.04)	0.01(-0.02,0.04)		ref	-0.01(-0.03,0.02)	-0.01(-0.04,0.01)	-0.00(-0.03,0.03)	-0.02(-0.05,0.02)
	Partition method	ref	-0.00(-0.03,0.03)	0.02(-0.01,0.05)	0.04(0.01,0.07)	0.04(0.00,0.08)		ref	0.02(-0.01,0.04)	0.01(-0.02,0.03)	0.02(-0.01,0.05)	0.00(-0.03,0.04)
ln HOMA-IR	Energy-density method	ref	0.04(0.01,0.07)	0.07(0.04,0.10)***	0.06(0.02,0.09)***	0.08(0.04,0.12)***		ref	-0.02(-0.06,0.01)	-0.02(-0.05,0.01)	-0.04(-0.07,-0.00)	-0.07(-0.11,-0.03)***
	Residual method	ref	0.02(-0.01,0.05)	0.04(0.01,0.07)***	0.03(-0.01,0.06)	0.06(0.02,0.09)***		ref	-0.01(-0.04,0.02)	-0.02(-0.05,0.02)	-0.03(-0.06,0.01)	-0.06(-0.10,-0.02)***
	Partition method	ref	0.04(0.00,0.07)	0.06(0.03,0.10)***	0.08(0.04,0.11)***	0.09(0.03,0.14)***		ref	-0.00(-0.04,0.03)	0.00(-0.03,0.04)	-0.01(-0.05,0.02)	-0.05(-0.09,-0.00)
ln CRP (mg/L)	Energy-density method	ref	0.01(-0.06,0.08)	0.01(-0.06,0.08)	0.05(-0.03,0.12)	0.10(0.02,0.18)		ref	0.01(-0.06,0.08)	0.03(-0.05,0.10)	0.01(-0.06,0.09)	0.00(-0.08,0.09)
	Residual method	ref	-0.04(-0.11,0.03)	0.02(-0.05,0.10)	0.04(-0.03,0.11)	0.08(0.00,0.16)		ref	0.03(-0.04,0.10)	0.02(-0.06,0.09)	0.03(-0.04,0.11)	-0.01(-0.10,0.07)
	Partition method	ref	0.06(-0.01,0.13)	0.04(-0.04,0.12)	0.06(-0.03,0.14)	0.06(-0.05,0.17)		ref	0.08(0.01,0.15)	0.05(-0.03,0.12)	0.04(-0.04,0.12)	0.01(-0.08,0.11)
Metabolic riske z score	Energy-density method	ref	0.05(0.00,0.09)	0.06(0.02,0.10)***	0.07(0.03,0.11)***	0.13(0.08,0.17)***		ref	-0.02(-0.06,0.02)	-0.02(-0.06,0.03)	-0.03(-0.08,0.01)	-0.03(-0.08,0.02)
	Residual method	ref	0.01(-0.03,0.06)	0.04(-0.00,0.09)***	0.05(0.01,0.10)***	0.11(0.06,0.15)***		ref	-0.02(-0.06,0.02)	-0.01(-0.05,0.03)	-0.01(-0.06,0.03)	-0.03(-0.08,0.02)
	Partition method	ref	0.03(-0.02,0.07)	0.07(0.02,0.11)***	0.07(0.02,0.12)***	0.11(0.05,0.18)***		ref	0.01(-0.03,0.05)	0.02(-0.02,0.07)	0.02(-0.03,0.06)	-0.01(-0.07,0.04)
*Method of energy adjustment used in main analyses, included here for comparison
**Willet WC, Nutritional Epidemiology. Implications of Total Energy Intake for Epidemiologic Analyses. 2012, New York, USA: Oxford University Press
***significant after correction for multiple testing, p≤0.003
Values are β-coefficients (95% confidence intervals)
Adjusted for age, sex, years of education, income level, social class, smoking status, alcohol consumption (units/week), test site, PAEE, clinical history (self-reported hypertension or hyperlipidemia or use of anti-hypertensive or lipid lowering medication), weight-loss diet, fibre (NSP) intake, plasma vitamin C measurement, non-sugar containing beverage intake (tea, coffee, artificially sweeten…
Estimates after adjustment for BMI and total energy intake without adjustment for sugars, did not differ from the most adjusted model
Metabolic risk z score: derived by summing the z-scores of the following continuous indices: waist circumference, systolic blood pressure + diastolic blood pressure, 2 hour plasma glucose, fasting insulin, inverted fasting HDL cholesterol, and triglycerides
Abbreviations: C-Reactive Protein, CRP; Glycated Haemoglobin, HbA1c; Homeostasis Model Assessment of Insulin Resistance, HOMA-IR; Non-Starch Polysaccharide, NSP; Percent Total Energy Intake, %TEI; Physical Activity Energy Expenditure, PAEE; Quintiles, Q

## Sheet: S Tbl 5 sensitivity
Supplementary Table 5 Sensitivity analyses of the association of sugars from liquids, sugars from solids, free sugars and non-free sugars (%TEI) and metabolic & inflammatory markers using multiple linear regression; The Fenland Study, UK (n=9678)
			Sugars from liquids	Sugars from solids	Free sugars	Non-free sugars
Mean (range), %TEI			2.9 (0-36.0)	20.0 (0-56.5)	12.0 (0-46.4)	11.6 (0.6-54.0)
HbA1c (%)	Model 2		0.00 (-0.03,0.03)	0.00 (-0.01,0.02)	0.01 (-0.01,0.03)	-0.00 (-0.03,0.02)
		including total sugars from milk as sugars from liquids	-0.00 (-0.03,0.03)	N/A	N/A	N/A
		excluding sugar added to tea, coffee, cereal, from sugars from solids	N/A	-0.01 (-0.03,0.01)	N/A	N/A
		including sugar added to tea, coffee, cereal, as sugars from liquids	0.03 (0.01,0.05)*	N/A	N/A	N/A
		restricting analyses to participants with HbA1c <6.5%	0.00 (-0.02,0.03)	0.00 (-0.01,0.01)	0.00 (-0.01,0.01)	-0.01 (-0.02,0.01)
ln HOMA-IR	Model 2		0.05(0.01,0.09)	-0.01 (-0.04,0.01)	0.05 (0.03,0.08)*	-0.05 (-0.07,-0.02)*
		including total sugars from milk as sugars from liquids	0.05 (0.01,0.09)	N/A	N/A	N/A
		excluding sugar added to tea, coffee, cereal, from sugars from solids	N/A	-0.04 (-0.06,-0.02)*	N/A	N/A
		including sugar added to tea, coffee, cereal, as sugars from liquids	0.09 (0.06,0.12)*	N/A	N/A	N/A
ln CRP (mg/L)	Model 2		0.14 (0.05,0.22)*	-0.01 (-0.06,0.03)	0.07 (0.01,0.12)	-0.03 (-0.08,0.03)
		including total sugars from milk as sugars from liquids	0.14 (0.05,0.22)*	N/A	N/A	N/A
		excluding sugar added to tea, coffee, cereal, from sugars from solids	N/A	-0.06 (-0.11,-0.02)	N/A	N/A
		including sugar added to tea, coffee, cereal, as sugars from liquids	0.20 (0.13,0.26)*	N/A	N/A	N/A
Metabolic risk z score	Model 2		0.13 (0.07,0.18)*	0.00 (-0.02,0.03)	0.09 (0.06,0.12)*	0.03 (-0.06,0.01)
		including total sugars from milk as sugars from liquids	0.13 (0.08,0.18)*	N/A	N/A	N/A
		excluding sugar added to tea, coffee, cereal, from sugars from solids	N/A	-0.03 (-0.06,-0.00)	N/A
		including sugar added to tea, coffee, cereal, as sugars from liquids	0.15 (0.11,0.19)*	N/A	N/A	N/A
Values are β-coefficients (95% confidence intervals)
*significant after correction for multiple testing, p≤0.003
Adjusted for age, sex, years of education, income level, social class, smoking status, alcohol consumption (units/week), test site, PAEE, clinical history (self-reported hypertension or hyperlipidemia or use of anti-hypertensive or lipid lowering medication), weight-loss diet, fibre (NSP) intake, plasma vitamin C measurement, non-sugar containing beverage intake (tea, coffee, artificially sweetne…
Metabolic risk z score: derived by summing the z-scores of the following continuous indices: waist circumference, systolic blood pressure + diastolic blood pressure, 2 hour plasma glucose, fasting insulin, inverted fasting HDL cholesterol, and triglycerides
Abbreviations: C-Reactive Protein, CRP; Glycated Haemoglobin, HbA1c; Homeostasis Model Assessment of Insulin Resistance, HOMA-IR; Non-Starch Polysaccharide, NSP; Percent Total Energy Intake, %TEI; Physical Activity Energy Expenditure, PAEE

## Sheet: S Tbl 6 interactions
Supplementary Table 6a The association of intakes of sugars from liquids, sugars from solids, free sugars and non-free sugars (%TEI) and metabolic & inflammatory markers using multiple linear regression, stratified by BMI status; The Fenland Study, UK (n=9678)
		Normal weight (BMI<25kg/m2)	Overweight (BMI 25-30kg/m2)	Obese (BMI>30kg/m2)	p-value for interaction*
		per 10%TEI
Sugars from liquids	ln HOMA-IR (mg/L)	0.04 (-0.03,0.10)	0.04 (-0.03,0.10)	0.14 (0.04,0.23)*	0.02
Sugars from solids	HbA1c (%)	0.01 (-0.01,0.03)	0.02 (-0.01,0.05)	-0.03 (-0.07,0.01)	0.001
	ln HOMA-IR (mg/L)	0.00 (-0.03,0.03)	-0.01 (-0.05,0.02)	-0.03 (-0.07,0.02)	<0.001
	Metabolic risk z score	0.04 (0.01,0.08)	-0.01 (-0.06,0.03)	-0.00 (-0.08,0.07)	<0.001
Non-free sugars	HbA1c (%)	0.00 (-0.02,0.03)	0.02 (-0.02,0.06)	-0.05 (-0.10,-0.01)	0.001
	ln HOMA-IR (mg/L)	-0.03 (-0.07,0.01)	-0.04 (-0.08,0.00)	-0.04 (-0.10,0.02)	<0.001
	Metabolic risk z score	0.04 (-0.00,0.09)	-0.05 (-0.11,0.00)	-0.02 (-0.11,0.08)	<0.001
Values are β-coefficients (95% confidence intervals)
Adjusted for age, sex, years of education, income level, social class, smoking status, alcohol consumption (units/week), test site, PAEE, clinical history (self-reported hypertension or hyperlipidemia or use of β-blockers or lipid lowering medication), weight-loss diet, fibre (NSP) intake, plasma vitamin C measurement, non-sugar containing beverage intake (tea, coffee, artificially sweeteened bev…
Metabolic risk z score: derived by summing the z-scores of the following continuous indices: waist circumference, systolic blood pressure + diastolic blood pressure, 2 hour plasma glucose, fasting insulin, inverted fasting HDL cholesterol, and triglycerides
*p-value for interaction with BMI (continuous variable) of the other sugar exposures and metabolic and inflammatory markers were not significant (p>0.054)
*significant after correction for multiple testing, p≤0.003
Abbreviations: Glycated Haemoglobin, HbA1c; Homeostasis Model Assessment of Insulin Resistance, HOMA-IR; Non-Starch Polysaccharide, NSP; Percent Total Energy Intake, %TEI; Physical Activity Energy Expenditure, PAEE; Quintiles, Q
Supplementary Table 6b The association of intakes of sugars from liquids, sugars from solids, free sugars and non-free sugars (%TEI) and metabolic & inflammatory markers using multiple linear regression, stratified by PAEE level; The Fenland Study, UK (n=9678)
		PAEE (below median)	PAEE (above median)	p-value for interaction*
		per 10%TEI
Sugars from solids	HbA1c (%)	0.02 (-0.04,0.01)	0.02 (-0.00,0.05)	<0.001
Non-free sugars	HbA1c (%)	-0.03 (-0.06,-0.01)	0.02 (-0.01,0.05)	<0.001
Values are β-coefficients (95% confidence intervals)
Adjusted for age, sex, years of education, income level, social class, smoking status, alcohol consumption (units/week), test site, clinical history (self-reported hypertension or hyperlipidemia or use of β-blockers or lipid lowering medication), weight-loss diet, fibre (NSP) intake, plasma vitamin C measurement, non-sugar containing beverage intake (tea, coffee, artificially sweetened beverages)…
Abbreviations: Glycated haemoglobin, HbA1c; Non-Starch Polysaccharide, NSP; Percent Total Energy Intake, %TEI; Physical Activity Energy Expenditure, PAEE; Quintiles, Q
*p-value for interaction with PAEE of the other sugar exposures and metabolic and inflammatory markers were not significant (p>0.055)
No association was significant after correction for multiple testing, p≤0.003

## Sheet: S Tbl 7 exp by BMI
Supplementary Table 7 Intakes of dietary sugars and their major food and beverage contributors, by BMI status; The Fenland Study, UK (n=9678)
		Normal weight (BMI<25kg/m2)			Overweight (BMI 25-30kg/m2)			Obese (BMI>30kg/m2)		p-value*
n		3781			3850			2047
Dietary sugars (%TEI)		mean	SD		mean	SD		mean	SD
	Total sugars	23.9328	5.81535		23.3754	5.99223		23.2828	6.4266	<0.001
	Sugars from liquids	2.85581	2.55041		2.96318	2.61932		3.03999	2.76371	0.0091
	Sugars from solids	21.04	5.59225		20.3768	5.708		20.2123	6.06552	<0.001
	Free sugars	12.052	4.72044		11.9448	4.82008		12.1012	4.91586	0.7084
	Non-free sugars	11.8795	5.10453		11.4306	5.15809		11.1817	5.43254	<0.001
Intake of total sugars (g/d) from:
	Cakes, biscuits, confectionary	30.0102	28.0053		29.9709	28.8738		31.509	32.1092	0.0643
	Fruit	30.6955	22.793		29.4755	24.0815		28.4716	25.7112	<0.001
	Dairy products & egg dishes	20.841	11.428		21.6764	12.1429		22.2436	12.6326	<0.001
	Sugar added to tea, coffee, cereal	6.14867	11.1061		6.53876	11.4521		5.81262	10.9498	0.2679
	Fruit squash/juice drink	3.91357	8.3103		4.55674	9.10454		5.72724	10.5195	<0.001
	Fruit juice (100%)	5.85384	7.43253		5.3682	6.78608		4.8423	6.89097	<0.001
	Non-alcoholic beverages	2.69262	6.60808		3.18911	7.79318		3.81125	9.08756	<0.001
	Alcoholic beverages	2.25749	2.9377		2.53337	3.36479		2.07402	3.42425	0.032
*p-value determined by t-test for difference between normal weight and obese participants
